# Supplementary material for: Isolation and Characterization of Novel Canine Osteosarcoma Cell Lines from Chemotherapy-Naïve Patients
Source: Cells. 2023 Mar 27;12(7):1026. doi: 10.3390/cells12071026 (PMC10093184; doi:10.3390/cells12071026)
Supplement: Supplementary file 1 [file cells-12-01026-s001.zip]

Archive with 1 entries (1 files):
- cells-2263594-supplementary.pdf
